# Supplementary material for: B cell receptor repertoire analysis from autopsy samples of COVID-19 patients
Source: Front Immunol. 2023 Feb 23;14:1034978. doi: 10.3389/fimmu.2023.1034978 (PMC9996338; doi:10.3389/fimmu.2023.1034978)
Supplement: Supplementary file 2 [file DataSheet_2.xlsx]

## Sheet: IgH list in LUL
CDR3 Sequence	Clone Frequency	Predicted V Region	Predicted D Region	Predicted J Region	Predicted C Region	CDR3 Translation
TGTGCGAGAGACAACGACGATAAGGTGGTAATATATGCACTGGATGTCTGG	0.0924446	IGHV1-69	IGHD4-23	IGHJ3	IGHG1	CARDNDDKVVIYALDVW
TGTGCGAAAGGTGGCCCGTTTGGCAGTGCCTGGTACGGCGAAGATTTTTTTGACTACTGG	0.0686496	IGHV3-23	IGHD6-19	IGHJ4	IGHG1	CAKGGPFGSAWYGEDFFDYW
TGTGCAAGAGATATCGGTGGCAGGCGGGGCTTCTGG	0.0592898	IGHV3-74	AMBIGUOUS	IGHJ4	IGHG2	CARDIGGRRGFW
TGTGCGAGACATGTGGAGGGCGCAGATGGGGACTTTGACTACTGG	0.0569499	IGHV4-39	IGHD5-24	IGHJ4	IGHG2	CARHVEGADGDFDYW
TGTGCAAGAGAGGAAGATAGTGGTTACGATTCGGGTTTTGACCTCTGG	0.0565665	IGHV6-1	IGHD5-12	AMBIGUOUS	IGHG1	CAREEDSGYDSGFDLW
TGTGCGAGAGCCATGATAGTAGTGGTTATTAATGCTTTTGATATCTGG	0.0542904	AMBIGUOUS	IGHD3-22	IGHJ3	IGHG3	CARAMIVVVINAFDIW
TGTGCGAGAGATAATAAGGGATATGGTTCGGGGCGTCATTGG	0.0531524	IGHV3-66	IGHD3-10	AMBIGUOUS	IGHG3	CARDNKGYGSGRHW
TGTGCGAGTGGGGCAGTGGCTGCCGTATACTACTACTACTACGGTATGGACGTCTGG	0.049291	IGHV4-34	IGHD6-19	IGHJ6	IGHG1	CASGAVAAVYYYYYGMDVW
TGTGCGAGACGGCGTACTTTGTCTCGGGGACTTTTTGCCCAGGACTCCTGG	0.0490993	AMBIGUOUS	IGHD3-10	IGHJ5	IGHG1	CARRRTLSRGLFAQDSW
TGTACACACAGAGCAGAGTATTACAATTTTTTGACTGGGTATTCTTCCTTTGATTACTGG	0.0482808	IGHV2-5	IGHD3-9	IGHJ4	IGHG1	CTHRAEYYNFLTGYSSFDYW
TGTGCGCGGGCTACATTTGACTACGGTGAGGACTACTTTGACTACTGG	0.0468872	AMBIGUOUS	AMBIGUOUS	IGHJ4	IGHG2	CARATFDYGEDYFDYW
TGTGCGAGAGATTGGAGCAGTGGCTGGTCACACCCGGACGTCTGG	0.0467594	AMBIGUOUS	IGHD6-19	IGHJ6	IGHG1	CARDWSSGWSHPDVW
TGTACCACAGTCCTACAGTGG	0.0456852	IGHV3-15	AMBIGUOUS	IGHJ1	IGHG1	CTTVLQW
TGTGCGAGACGCCGTACTTTGTCTCGGGGAATTTTTGCCCAGGACTCCTGG	0.0456213	IGHV5-10-1	IGHD3-10	AMBIGUOUS	IGHG1	CARRRTLSRGIFAQDSW
TGCGCCAGAGATCAGGGGGGACAACGTCGCAGTGGCTTCTTCCCGGTCACTTACTCCTTTGACTGTTGG	0.0380264	IGHV1-18	IGHD6-19	IGHJ4	IGHG1	CARDQGGQRRSGFFPVTYSFDCW
TGTGCGAGATTTGACTTAATGGCTTTTGATATCTGG	0.0310066	IGHV4-55	IGHD3-9	IGHJ3	IGHG1	CARFDLMAFDIW
TGTGCGAAAGGCGAGGCTATAGGATACTTTGACTACTGG	0.029613	IGHV3-23	AMBIGUOUS	IGHJ4	IGHM	CAKGEAIGYFDYW
TGTGCGAAACCGAGCAGCAACTGGTACTTCTTTGACTACTGG	0.0222097	IGHV1-14	IGHD6-13	IGHJ4	IGHG1	CAKPSSNWYFFDYW
TGTGCCAGAGTAAGAGCCCCCTCCGTTATTGTAGTGGTGGTAGCTGCTACCTGGTACTTCGATCTCTGG	0.0212634	IGHV4-30-2	IGHD2-15	IGHJ2	IGHM	CARVRAPSVIVVVVAATWYFDLW
TGTGCGACAGGTCCGGGAAATTATTACCCAGAGGACTGG	0.01854	IGHV4-34	IGHD3-10	IGHJ4	IGHA1	CATGPGNYYPEDW
GGTATTACCTGGTTCGACCCCTGG	0.0170825	AMBIGUOUS	INDETERMINATE	IGHJ5	IGHG1	GITWFDPW
TGTGCGAAAGCCATCAGTGGCTGGTCGAACCTTAACTACTACTACTACATGGACGTCTGG	0.0246136	IGHV3-23	IGHD6-19	IGHJ6	IGHG1	CAKAISGWSNLNYYYYMDVW
TGTGCGAGAGACAACGACGATAAGGTGGTAATATATACACTGGATGTCTGG	0.00253165	AMBIGUOUS	IGHD4-23	IGHJ3	IGHG1	CARDNDDKVVIYTLDVW
TGTGCTACAGGTCCGGGAAATTATTACCCAGAGGACTGG	0.00246775	IGHV4-34	IGHD3-10	IGHJ4	IGHA1	CATGPGNYYPEDW
TGTGCAAGAGATATCGGCGGCAGGCGGGGCTTCTGG	0.00246775	IGHV3-74	AMBIGUOUS	IGHJ4	INDETERMINATE	CARDIGGRRGFW
TGTACACACATAGCAGAGTATTACAATTTTTTGACTGGGTATTCTTCCTTTGATTACTGG	0.00240385	IGHV2-5	IGHD3-9	IGHJ4	IGHG1	CTHIAEYYNFLTGYSSFDYW
TGTGCGAGTGGGGCAGTGGCTGCCGTATACTACTACTAGTATGGTATGGACGTCTGG	0.00253165	IGHV4-34	IGHD6-19	IGHJ6	IGHG1	CASGAVAAVYYY*YGMDVW
TGTGCGAGACGGCGTACTTTGCCTCGGGGACTTTTTGCCCAGGACTCCTGG	0.00126582	AMBIGUOUS	IGHD3-10	AMBIGUOUS	IGHG1	CARRRTLPRGLFAQDSW
TGTGCGAGAGATTGGAGTAGTGGCTGGTCACACCCGGACGTCTGG	0.00253165	AMBIGUOUS	IGHD6-19	IGHJ6	IGHG1	CARDWSSGWSHPDVW
CTGGTTCGACCCCTGG	0.00126582	IGHV7-34-1	INDETERMINATE	IGHJ5	IGHG1	LVR_PW
CGTGCGAAAGGTGGCCCGTTTGGCAGTGCCTGGTACGGCGAAGACTTTTTTGACTACTGG	0.00120192	AMBIGUOUS	IGHD6-19	IGHJ4	INDETERMINATE	RAKGGPFGSAWYGEDFFDYW
TGTGCGAATGGCGAGGCTATAGGATACTTTGACTACTGG	0.00120192	IGHV3-23	AMBIGUOUS	IGHJ4	IGHM	CANGEAIGYFDYW
TGTGCGAAAGGCGAGGCTATAGGATACTTTGACCACTGG	0.00120192	IGHV3-23	AMBIGUOUS	AMBIGUOUS	IGHG1	CAKGEAIGYFDHW
TGTGTGAGATTTGACTTAATGGCTTTTGATATCTGG	0.00120192	IGHV3-35	IGHD3-9	IGHJ3	IGHG1	CVRFDLMAFDIW
CGTGCGAGATTTGACTTAATGGCTTTTGATATCTGG	0.00120192	AMBIGUOUS	IGHD3-9	IGHJ3	IGHG1	RARFDLMAFDIW
TGTACCACAATCCTACAGTGG	0.00120192	IGHV3-15	INDETERMINATE	IGHJ1	IGHG1	CTTILQW

## Sheet: IgK list in LUL
CDR3 Sequence	Clone Frequency	Predicted V Region	Predicted J Region	Predicted C Region	CDR3 Translation
TGCATGCAAGCTCTAAAGGCTCCGTGGACGTTC	0.0819714	IGKV2-28	IGKJ1	IGKC	CMQALKAPWTF
TGTCAGCAGTATGGTAGCTCAATATTCACTTTC	0.0746024	IGKV3-20	IGKJ3	IGKC	CQQYGSSIFTF
TGTCAGCAGTATGGGAGCTCAATGTACACTTTT	0.0726689	IGKV3-20	IGKJ2	IGKC	CQQYGSSMYTF
TGCATGCAAGCTCTACAAACTCCTCGGACTTTT	0.0717934	IGKV2-28	IGKJ2	IGKC	CMQALQTPRTF
TGTCAGCAGCGTAGCAACTGGCCTCTCACTTTC	0.0638042	IGKV3-11	IGKJ4	IGKC	CQQRSNWPLTF
TGCATGCAAGGTCTACAAACTCCTTGGACGTTC	0.0596819	IGKV2-28	IGKJ1	IGKC	CMQGLQTPWTF
TGTCAGCAGTTTGGTAGCTCACTGACGTTC	0.0596819	IGKV3-20	IGKJ1	IGKC	CQQFGSSLTF
TGTCAGCAATATTATAGTAGTCCTCCGACTTTT	0.0577484	IGKV4-1	IGKJ2	IGKC	CQQYYSSPPTF
TGCATGCAAGGTTCACACTGGCCTCTCACTTTC	0.0564351	IGKV2-30	IGKJ4	IGKC	CMQGSHWPLTF
TGCATGCAAGCTCTCCAAACTCCTTACACTTTT	0.0484459	IGKV2-28	IGKJ2	IGKC	CMQALQTPYTF
TGTCAACAGACTTACGATACTCCGTGGACGTTC	0.0480082	IGKV1-39	IGKJ1	IGKC	CQQTYDTPWTF
TGCATGCAAGGTACACACTGGCCGTACACTTTT	0.042828	IGKV2-30	IGKJ2	IGKC	CMQGTHWPYTF
TGCATGCAATCTCTACAACCCCCGCTCAGTTTC	0.0419524	IGKV2-28	IGKJ4	IGKC	CMQSLQPPLSF
TGTCAACAGTATGATAATCTCCCTCCTCTCACTTTC	0.0391434	IGKV1-33	IGKJ4	IGKC	CQQYDNLPPLTF
TGTCAACAGGGGCCCACTTTC	0.0391434	IGKV1-33	IGKJ4	IGKC	CQQGPTF
TGTCAACAGAGTTACAGTGTCTCGTGCACTTTC	0.0246607	IGKV1-39	IGKJ2	IGKC	CQQSYSVSCTF
TGTCAGCAGCGGAGAAACTGGCCTCCGACGTTC	0.0237852	IGKV3-11	IGKJ1	IGKC	CQQRRNWPPTF
TGTCAGCAGTATGGTGCCTCAATATACACTTTT	0.021414	IGKV3-20	IGKJ2	IGKC	CQQYGASIYTF
TGCCTTCAAGCTGACGATTACCCATTCATATTC	0.0181672	IGKV1-6	IGKJ3	IGKC	CLQADDYPFIF
TGTCAGCAACATCATAGTCTCCCCTTCACTTTC	0.0149205	IGKV4-1	IGKJ4	IGKC	CQQHHSLPFTF
TGTCTGCAATATTATAGTAGTCCTCCGACTTTT	0.0093025	IGKV4-1	IGKJ2	IGKC	CLQYYSSPPTF
TGTCAGCAATATGCTTCCTCACCTCGGTACACCTTT	0.00886473	IGKV3-20	IGKJ2	IGKC	CQQYASSPRYTF
TGTCACAGTATGATAATCTCCCTCCTCTCACTTTC	0.00324675	IGKV1-33	IGKJ4	IGKC	CHSMII_PPLTF
TACATGCAAGCTCTAAAGGCTCCGTGGACGTTC	0.00324675	IGKV2-28	IGKJ1	IGKC	YMQALKAPWTF
TGTCAGCAGCGTAGCAGCTGGCCTCTCACTTTC	0.00280899	IGKV3-11	IGKJ4	IGKC	CQQRSSWPLTF
TGCATGCAATCTCTACAGCCCCCGCTCAGTTTC	0.00280899	IGKV2-28	IGKJ4	IGKC	CMQSLQPPLSF
TGCATGCAAGCTATAAAGGCTCCGTGGACGTTC	0.00280899	IGKV2-18	IGKJ1	IGKC	CMQAIKAPWTF
TGCATGCAAGGGCTACAGACTCCTCGCACGTTC	0.00280899	IGKV2-28	IGKJ1	IGKC	CMQGLQTPRTF

## Sheet: IgH list in RLL
CDR3 Sequence	Clone Frequency	Predicted V Region	Predicted D Region	Predicted J Region	Predicted C Region	CDR3 Translation
TGTGCGAGACATGTGGAGGGCGCAGATGGGGACTTTGACTACTGG	0.5	IGHV4-39	IGHD5-24	IGHJ4	IGHG1	CARHVEGADGDFDYW
TGTGCGAAAGGCGAGGCTATAGGATACTTTGACTACTGG	0.5	IGHV3-23	AMBIGUOUS	IGHJ4	IGHM	CAKGEAIGYFDYW

## Sheet: IgK list in RLL
CDR3 Sequence	Clone Frequency	Predicted V Region	Predicted J Region	Predicted C Region	CDR3 Translation
TGCATGCAAGCTCTAAAGGCTCCGTGGACGTTC	0.401515	IGKV2-28	IGKJ1	IGKC	CMQALKAPWTF
TGTCAGCAGTATGGTCGGACTTTC	0.136364	IGKV3-15	IGKJ4	IGKC	CQQYGRTF
TGCATGCAAGCTCTACAAATTCTCACTTTC	0.128788	IGKV2-28	IGKJ4	IGKC	CMQALQILTF
AAACATGTAGTATGGTAGCTCACCTCGGGTCACTTTC	0.0909091	IGKV3-20	IGKJ3	IGKC	KHVVW*_SPRVTF
TGTCTACAGCATAATAGTTACCCGTACACTTTT	0.0833333	IGKV1-17	IGKJ2	IGKC	CLQHNSYPYTF
TGTCAGCAGTATGGCACCTCAATGTATACCTTT	0.0378788	IGKV3-15	IGKJ2	IGKC	CQQYGTSMYTF
TGTCAACAGTATTTTACCTCACCTCGAACATTC	0.0151515	IGKV3-20	IGKJ2	IGKC	CQQYFTSPRTF
TGCTCAGCAGTATGGTCGGACTTTC	0.0151515	IGKV3-20	IGKJ4	IGKC	CSAV_GRTF
TGCATGCAAGGTTCACACTGGTCAGGGACGTTC	0.0151515	IGKV2-30	IGKJ1	IGKC	CMQGSHWSGTF
TGTATGCAAGCTCTACAAATTCTCACTTTC	0.0151515	IGKV2-28	IGKJ4	IGKC	CMQALQILTF
TGTCAGGAGCGTGCCGCCTGGCCTCCGTACACTTTT	0.00757576	IGKV3-20	IGKJ2	IGKC	CQERAAWPPYTF
TGTCAGCAGTTTACTTTCTCACCTCTCACTTTC	0.00757576	IGKV3-20	IGKJ4	INDETERMINATE	CQQFTFSPLTF
TGTCAGCAGTATGGTGCCTCCCCGTGGACGTTC	0.00757576	IGKV3-20	IGKJ1	IGKC	CQQYGASPWTF
TGTCAGCAGCGTCGCGGCTGGCCTCTCACTTTC	0.00757576	IGKV3-11	IGKJ4	IGKC	CQQRRGWPLTF
TGCATGCATGGTACACACTGGCCTCGGACGTTC	0.00757576	IGKV2-30	IGKJ1	IGKC	CMHGTHWPRTF
TGCATGCAACGTATAGCGTTTCCTTACACCTTT	0.00757576	IGKV2-40	IGKJ2	IGKC	CMQRIAFPYTF
TGCATGCAAGCTCTACAAACTTGGACGTTC	0.00757576	IGKV2-28	IGKJ1	IGKC	CMQALQTWTF
TGTCAGCTGTATGGTCGGACTTTC	0.00757576	IGKV3-15	IGKJ4	IGKC	CQLYGRTF

## Sheet: scFv sequence
GAATTCTGAGGTGCAGCTGGTGGAGTCCGGGGGAGGCTTAGTTCAGCCTGGGGGGTCCCTGAGACTCTCCTGTGCAGCCTCTGGATTCACCTTCAGTAGTTACTGGATGCACTGGGTCCGCCAAGCTCCAGGGAAGGGGCTGGTGTGGGTCTCAGGTATTAGTGGTAGTGGTGGTGGCACATACTACGCAGACTCCGTGAAGGGCCGGTTCACCATCTCCAGGGACAATTCCAAGAACACGCTGTATCTGCAAATGAACAGCCTGAGACCCGAGGACACGGCTATGTATTACTGTGCGCGAGACCCCACGGTGACCGGTGGGGAGTGGGGCCAGGGAACCCTGGTCACCGTCTCCTCAGGTGGAGGCGGTTCAGGCGGAGGTGGCAGCGGCGGTGGCGG…
EcoRI: GAATTC
AscI: GGCGCGCC
